# Supplementary material for: A new nurse frog (Anura: Allobates) from Brazilian Amazonia with a remarkably fast multi-noted advertisement call
Source: PeerJ. 2020 Nov 4;8:e9979. doi: 10.7717/peerj.9979 (PMC7648453; doi:10.7717/peerj.9979)
Supplement: Supplemental Information 2 — Morphometric abbreviations are described in the main text. [file peerj-08-9979-s002.xlsx]

## Sheet: Planilha1
Morphometric measurement (in mm) of the type series of Allobates velocicantus sp. nov.
Voucher	Sex	SVL	IO	HW	HL	IN	LL	TL	FL	UAL	FAL	HAND l	HAND ll	HAND lll	HAND IV	WFD	WPF	DPT	WTT	WTD	TYM	EL	EN	SL
INPAH41345	F	17.4	4.8	5.7	5.3	2.5	8.0	8.2	7.2	4.6	3.5	3.9	3.3	4.5	2.8	0.8	0.5	0.8	0.3	0.9	1.1	2.4	1.7	2.9
INPAH41343	M	15.5	4.1	5.2	4.5	2.2	6.7	7.7	6.3	3.7	2.9	2.8	2.9	3.9	2.5	0.7	0.5	0.6	0.3	0.8	1.2	2.2	1.6	2.5
INPAH41342	M	15.3	4.3	5.3	4.6	2.3	7.3	7.4	6.5	4	3.4	2.9	2.9	4.1	2.6	0.7	0.5	0.6	0.3	0.7	1.1	2.3	1.4	2.2
INPAH41346	M	15.6	4.3	5.1	4.9	2.4	7.5	7.6	7.2	4.2	3.3	3.3	3.2	4.2	2.5	0.6	0.5	0.6	0.4	0.8	1.1	2.4	1.7	2.5
INPAH41340	M	15.0	4.4	5.4	5.0	2.2	7.4	7.3	6.9	4.0	3.3	3.3	2.8	4.0	2.5	0.7	0.5	0.6	0.3	0.8	1.1	2.3	1.6	2.6
INPAH41344	F	16.6	4.7	5.5	5.3	2.4	7.2	7.4	7.1	4.2	3.3	3.5	3.3	4.1	2.8	0.6	0.4	0.6	0.4	0.8	1.0	2.5	1.7	2.8
INPAH41349	F	16.0	4.4	5.4	5.1	2.4	7.1	7.5	7.0	4.3	3.2	3.1	3.0	4.1	2.6	0.6	0.4	0.6	0.4	0.8	1.0	2.4	1.7	2.8
INPAH41341	M	15.4	4.6	5.2	5.0	2.2	7.0	7.5	6.5	4.0	3.4	3.4	3.0	4.0	2.5	0.7	0.4	0.6	0.2	0.9	1.1	2.3	1.6	2.8
INPAH41339	M	15.5	4.2	5.2	4.8	2.2	7.0	7.3	6.8	4.4	3.3	3.3	2.6	3.8	2.3	0.6	0.4	0.6	0.3	0.6	1.1	2.3	1.6	2.5
INPAH41347	M	15.5	4.4	5.0	4.7	2.2	7.0	7.6	6.7	4.3	3.1	3.7	3.4	4.1	2.4	0.6	0.5	0.6	0.4	0.8	1.1	2.5	1.6	2.4
INPAH41338	M	16.2	4.4	5.5	5.0	2.2	7.0	7.4	6.9	3.8	3.3	3.3	3	4.3	2.9	0.8	0.6	0.6	0.3	0.8	1.0	2.5	1.6	2.6
INPAH41350	M	15.5	4.1	5.2	4.8	2.2	7.1	7.5	6.8	4.1	3.6	3.1	2.9	3.8	2.5	0.6	0.4	0.6	0.4	0.8	1.0	2.4	1.7	2.4
INPAH41348	M	14.9	4.0	5.0	5.1	2.2	7.0	6.6	7.0	4.3	3.0	3.0	2.9	4	2.3	0.6	0.5	0.6	0.4	0.8	1.0	2.3	1.5	2.4
