# Supplementary material for: A new nurse frog (Anura: Allobates) from Brazilian Amazonia with a remarkably fast multi-noted advertisement call
Source: PeerJ. 2020 Nov 4;8:e9979. doi: 10.7717/peerj.9979 (PMC7648453; doi:10.7717/peerj.9979)
Supplement: Supplemental Information 3 — sequences MT446458 to MT446462 in fasta format. [file peerj-08-9979-s003.fasta]

>MT446458
AGTTCAGACCGGAGTTCAGACCGGTCGCCTGTTTACAAAAACATCGCCTCTTGACTAACTATAAGAGGTCAAGCCTGCCCAGTGACACTGTTCAACGGCCGCGGTATCCTAACCGTGCGAAGGTAGCGTAATCACTTGTTCTTTAAATGAGGACTAGTATGAACGGCTTCACGAGGGCTATGCTGTCTCCTTTATCCAATCAGTTAAACTAATCTCCCCGTGAAGAAGCGGGGATACTTCTATAAGACGAGAAGACCCTATGGAGCTTTAAACATTTTAAACACTTGAATCTTTATTATTTTAACCTTCAGAAAATTTCATTAACCCTTTCATTCTGTTTTAAGTTTTAGGTTGGGGTGACCACGGAGAATAATCTAACCTCCACGTAGAAAGAAACTTCCTTTCCAAGCAAAAAACCACATCTTTATGCATCAAGATATTGACTTAAATTGACCCAATTTTTTTTGATCAACGAACCAAGTTACCCTAGGGATAACAGCGCAATCCGCTTTAAGAGCTCCTATCGACAAGCGGGCTTACGACCTCGATGTTGGATCAGGGCATCCCAGTGGTGCAGCAGCTACTAATGTGTTCGTTTGTTCAACGATTAAAACCCTACGTGATCTGAGTTCAGACAGGA
>MT446459
AACTCAGATCACGTAGGGTTTTGATCGTTGAACAAACGAACACATTAGTAGCTGCTGCACCACTGGGATGCCCTGATCCAACATCGAGGTCGTAAGCCCGCTTGTCGATAGGAGCTCTTAAAGCGGATTGCGCTGTTATCCCTAGGGTAACTTGGTTCGTTGATCAAAAAAATTGGGTCAATTTAAGTCAATATCTTGATGCATAAAGATGTGGTTTTTTGCTTGGAAAGGAAGTTTCTTTCTACGTGGAGGTTAGATTATTCTCCGTGGTCACCCCAACCTAAAACTTAAAACAGAATGAAAGGGTTAATGAAATTTTCTGAAGGTTAAAATAATAAAGATTCAAGTGTTTAAAATGTTTAAAGCTCCCATAGGGTCTTCTCGTCTTATAGAAGTATCCCCGCTTCTTCACGGGGAGATTAGTTTAACTGATTGGATAAAGGAGACAGCATAGCCCTCGTGAAGCCGTTCATACTAGTCCTCATTTAAAGAACAAGTGATTACGCTACCTTCGCACGGTTAGGATACCGC
>MT446460
CGCCTGTTTATCAAAAACATCGCCTCTTGACTAACTATAAGAGGTCAAGCCTGCCCAGTGACACTGTTCAACGGCCGCGGTATCCTAACCGTGCGAAGGTAGCGTAATCACTTGTTCTTTAAATGAGGACTAGTATGAACGGCTTCACGAGGGCTATGCTGTCTCCTTTATCCAATCAGTTAAACTAATCTCCCCGTGAAGAAGCGGGGATACTTCTATAAGACGAGAAGACCCTATGGAGCTTTAAACATTTTAAACACTTGAATCTTTATTATTTTAACCTTCAGAAAATTTCATTAACCCTTTCATTCTGTTTTAAGTTTTAGGTTGGGGTGACCACGGAGAATAATCTAACCTCCACGTAGAAAGAAACTTCCTTTCCAAGCAAAAAACCACATCTTTATGCATCAAGATATTGACTTAAATTGACCCAATTTTTTTGATCAACGAACCAAGTTACCCTAGGGATAACAGCGCAATCCGCTTTAAGAGCTCCTATCGACAAGCGGGCTTACGACCTCGATGTTGGATCAGGGCATCCCAGTGGTGCAGCAGCTACTAATGTGTTCGTTTGTTCAACGATTAAAACCCTACGTGATCTGAGTTCAGACAAG
>MT446461
TCAGATCACGTAGGGTTTTAATCGTTGAACAAACGAACACATTAGTAGCTGCTGCACCACTGGGATGCCCTGATCCAACATCGAGGTCGTAAGCCCGCTTGTCGATAGGAGCTCTTAAAGCGGATTGCGCTGTTATCCCTAGGGTAACTTGGTTCGTTGATCAAAAAAATTGGGTCAATTTAAGTCAATATCTTGATGCATAAAGATGTGGTTTTTTGCTTGGAAAGGAAGTTTCTTTCTACGTGGAGGTTAGATTATTCTCCGTGGTCACCCCAACCTAAAACTTAAAACAGAATGAAAGGGTTAATGAAATTTTCTGAAGGTTAAAATAATAAAGATTCAAGTGTTTAAAATGTTTAAAGCTCCATAGGGTCTTCTCGTCTTATAGAAGTATCCCCGCTTCTTCACGGGGAGATTAGTTTAACTGATTGGATAAAGGAGACAGCATAGCCCTCGTGAAGCCGTTCATACTAGTCCTCATTTAAAGAACAAGTGATTACGCTACCTTCGCACGGTTAGGATACCGCGGCCGTTGAACAGTGTCACTGGGGCAGGCTTGACCTCTTATAGTTAGTCAAGAGGCGATGTTTTTGA
>MT446462
TCAGATCACGTAGGGTTTTAATCGTTGAACAAACGAACACATTAGTAGCTGCTGCACCACTGGGATGCCCTGATCCAACATCGAGGTCGTAAGCCCGCTTGTCGATAGGAGCTCTTAAAGCGGATTGCGCTGTTATCCCTAGGGTAACTTGGTTCGTTGATCAAAAAAATTGGGTCAATTTAAGTCAATATCTTGATGCATAAAGATGTGGTTTTTTGCTTGGAAAGGAAGTTTTTTTCTACGTGGAGGTTAGATTATTCTCCGTGGTCACCCCAACCTAAAACTTAAAACAGAATGAAAGGGTTAATGAAATTTTCTGAAGGTTAAAATAATAAAGATTCAAGTGTTTAAAATGTTTAAAGCTCCATAGGGTCTTCTCGTCTTATAGAAGTATCCCCGCTTCTTCACGGGGAGATTAGTTTAACTGATTGGATAAAGGAGACAGCATAGCCCTCGTGAAGCCGTTCATACTAGTCCTCATTTAAAGAACAAGTGATTACGCTACCTTCGCACGGTTAGGATACCGCGGGCCGTTGAACAGTGTCACTGGGCAGGCTTGACCTCTTAT
